# Supplementary material for: Structure–Activity Relationships of Pyrrolyl-Containing Diketo Acid and Non-Diketo Acid Derivatives as Inhibitors of SARS-CoV-2 nsp13-Associated Activities
Source: Molecules. 2026 Jul 6;31(13):2376. doi: 10.3390/molecules31132376 (PMC13363528; doi:10.3390/molecules31132376)
Supplement: Supplementary file 1 [file molecules-31-02376-s001.zip]

Archive with 1 entries (1 files):
- molecules-4384551-supplementary.pdf
